# Supplementary material for: The Potential Regulation of A-to-I RNA Editing on Genes in Parkinson’s Disease
Source: Genes (Basel). 2023 Apr 15;14(4):919. doi: 10.3390/genes14040919 (PMC10137963; doi:10.3390/genes14040919)
Supplement: Supplementary file 1 [file genes-14-00919-s001.zip]

Archive with 2 entries (2 files):
- SupplementaryTables.xlsx
- SupplemtaryFigures.pdf
